# Supplementary material for: Frailty in Stroke Care in Germany Between 2016 and 2022—A Retrospective, Hospital-Based Nationwide Cohort Study
Source: NeuroSci. 2025 Sep 8;6(3):88. doi: 10.3390/neurosci6030088 (PMC12452760; doi:10.3390/neurosci6030088)
Supplement: Supplementary file 1 [file neurosci-06-00088-s001.zip]

Archive with 1 entries (1 files):
- neurosci-3761818-supplementary.pdf
